# Supplementary material for: A bi-ordering approach to linking gene expression with clinical annotations in gastric cancer
Source: BMC Bioinformatics. 2010 Sep 23;11:477. doi: 10.1186/1471-2105-11-477 (PMC2949898; doi:10.1186/1471-2105-11-477)
Supplement: Additional file 2 — algorithm implementation. The file of "algorithms.zip" contains the Matlab source code files (.m) implementing the BOA algorithm. [file 1471-2105-11-477-S2.ZIP]

Archive with 4 entries (4 files):
- algorithms/BOA_1_1.m
- algorithms/Init_BOA_1_0.m
- algorithms/SelectGene_BOA_1_1.m
- algorithms/SelectSample_BOA_1_1.m
