# Supplementary material for: A bi-ordering approach to linking gene expression with clinical annotations in gastric cancer
Source: BMC Bioinformatics. 2010 Sep 23;11:477. doi: 10.1186/1471-2105-11-477 (PMC2949898; doi:10.1186/1471-2105-11-477)
Supplement: Additional file 2 — algorithm implementation. The file of "algorithms.zip" contains the Matlab source code files (.m) implementing the BOA algorithm. [file 1471-2105-11-477-S2.ZIP › algorithms/BOA_1_1.m]

% 
% Script:   BOA_1_1
% Version:  1.1
% Usage:    Execute the Bi-Ordering Analysis(BOA) program
%   
% Sturcture:
%   1. parameter settings: set all parameters used in the program
%   2. pre-process: initialize all variables used in the program
%   3. experiments: run Bi-Ordering Analysis (BOA)
%   4. post-process: generate unique biclusters
%   The detailed comments of the program are available in the codes
% 
% Input:
%   none
%
% Output:
%   none
%
% Functions referred:
%   1. initialization = Init_BOA_1_0(data, param);
%   2. param = SelectGene_BOA_1_1(data, param, it);
%   3. param = SelectSample_BOA_1_1(data, param, it);
% 
% 

% Specify the directory to save results
resultPath = '..\results\bicluster\BOA\';

% *********************** Part 1 Parameter settings ***********************
%
% ------------------------------- Documents -------------------------------
% 1. data parameters
%   claim datasets used and results saved
%   (1) dataType: The source of dataset
%   (2) file: The file name of dataset used
%   (3) exp: the experiment name
%       values: param.file + '_exp' + number
%
% 2. initialize parameters
%   sub-structure: init
%   how to intialize the subset of genes (or samples)
%   (1) init.name: the initial file used
%       values:
%       (a) 'random': randomly select a subset of samples and a subset of
%           genes determined by fields of init.ratio and init.order
%       (b) name: specify any initialization file. In this case, the fields
%           of init.ratio and init.order are useless
%   (2) init.repeat: the number of random initializations
%   (3) init.order: specify starting with a subset of genes or samples
%       values:
%       (a) 1: select genes first based on a random subset of samples
%       (b) 2: select samples first based on a random subset of genes
%   (4) init.ratio: the probability that a gene or a sample is included
%       in the initialized subset with a uniform distribution.
%       values: [0,1]
%
% 3. scoring parameters
%   the method used to assign scores to genes (or samples)
%   (1) statistic: the statistics or heuristic functions used to compute
%       the scores for genes and samples
%       values:
%       (a) 'sum': calculate the sum of the each gene (or sample) across a
%           subset of samples (genes)
%       (b) 'mean': calculate the mean of each gene (or sample) across a
%       subset of samples (genes)
%   (2) gene: used to store the scores for all genes
%   (3) array: used to store the scores for all samples
%
% 4. selecting parameters
%   sub-structure: threshold
%   the method used to select subset of genes (or samples) during execution
%   (1) threshold.method: the method used to determine the thresholds for
%       selecting a subset of genes (samples)
%       values:
%       (a) 'sqrt-std': the thresholds are determined by threshold.cutoff
%           in the unit of square root of standard deviation 'sigma'
%       (b) 'std': the thresholds are determined by threshold.cutoff in the
%           unit of standard deviation 'sigma'
%       (c) 'fixed': specify the number of genes (samples) by
%           threshold.cutoff
%       (d) 'significance': specify the significance level
%   (2) threshold.cut: the cutoff thresholds for selecting genes (or
%       samples) and the meaning differs according to threshold.method 
%   (3) threshold.gene: store the current threshold for genes
%   (4) threshold.array: store the current threshold for samples
%
% 5. evaluation parameters
%   some data collected during the execution of program
%   sub-structure: eval
%   (1) eval.avgIteration: the number of iterations used to converge
%   (2) eval.runningTime: the total time cost for running the program
% 6. other parameters
%   other specified parameters for different statistics and methods. 
%   sub-structure: spec
%   (1) mu: the mean (mu) 
%   (2) sigma: the standard deviation (std)
%   (3) alpha: the minimum number of genes and samples selected
% ------------------------------- Documents -------------------------------
%

% Required Data Format:
% A data file is in the format of '.mat', and has the following three
% fields
% 
% data.FI.x: the data matrix, where each row represents a gene, each column
%            represents a sample
% data.nFeat: number of genes
% data.nInst: number of samples


% --------------------------------- Code ----------------------------------
% data parameters

expNo = 1;

param = [];
param.version = 'BOA 1.1';
param.dataType = '';        % Directory of data
param.file = '';            % Data file in the format of '.mat'


param.exp = [param.file '_BOA_exp' num2str(expNo)];
% intialize parameters
param.init.name = 'random';

param.init.repeat = 1000;
param.init.order = 1;
param.init.ratio = [0.1 0.2];
% scoring parameters
param.statistic = 'mean';
param.gene = [];
param.array = [];
% selecting parameters
param.threshold.method = 'sqrt-std';
param.threshold.tail = 'right';
param.threshold.cut = [5.0 4.5];
param.threshold.FDR = 0;
param.threshold.gene = 0;
param.threshold.array = 0;
% evaluation parameters
param.eval.maxIteration = 50;
param.eval.noIteration = [];
param.eval.avgIteration = 0;
param.eval.runningTime = 0;
% other parameters
param.spec.mu = 0;
param.spec.sigma = 0;

% Change 6, Ver1.0 -> Ver1.1
param.spec.alpha = 0.01;
param.spec.min = [20 3];
% --------------------------------- Code ----------------------------------
%
% *********************** Part 1 Parameter settings ***********************


% ************************** Part 2 Pre-Process ***************************
%
% ------------------------------- Documents -------------------------------
% 1. load data
% 2. initialize subsets of genes (or samples)
%    functions: initialization = Init_BOA_1_0(data, param)
% 3. specify parameters used for different statisticis and methods
% ------------------------------- Documents -------------------------------
% 
% --------------------------------- Code ----------------------------------
% 1. load data
load(['..\data\' param.dataType '\' param.file]);
% 2. initialize subset of genes (or samples)
initialization = Init_BOA_1_0(data, param);
param = rmfield(param, 'init');
% 3. specify other parameters
switch param.statistic
    case 'mean'
        param.spec.mu = mean(data.FI.x(1:numel(data.FI.x)));
        param.spec.sigma = std(data.FI.x(1:numel(data.FI.x)), 0);
    case 'sum'
        param.spec.mu = mean(data.FI.x(1:numel(data.FI.x)));
        param.spec.sigma = std(data.FI.x(1:numel(data.FI.x)), 0);
    otherwise
        error('unknown type of statistics');
end
% --------------------------------- Code ----------------------------------
%
% ************************** Part 2 Pre-Process ***************************


% ************************** Part 3 Experiments ***************************
%
% ------------------------------- Documents -------------------------------
% 1. pseudocode
% // find multiple biclusters
% for n = 1 : param.repeat
%     // find single bicluster
%     repeat
%         // select genes
%         param = SelectGene_BOA_1_0(data, param);
%         // select samples
%         param = SelectSample_BOA_1_0(data, param);
%     until convergence
% end
% 2. select genes according to parameter settings and dataset
%   function: param = SelectGene_BOA_1_0(data, param);
% 3. select samples according to parameter settings and dataset
%   function: param = SelectSample_BOA_1_0(data, param);
% 4. convergence
%   The convergence conditions depend on the param.statistic and
%   param.threshold
%   (1) Stable subset of samples: in the convergence condition is that
%       the subsets of genes and samples are stable. Since the selection of
%       genes is deterministic based on the subset of samples, the
%       stability of samples are achieved between two iterations
%   (2) 
% ------------------------------- Documents -------------------------------
% 
% --------------------------------- Code ----------------------------------

% Directly claim 'bicluster' structure
% the field 'ID' is pre-allocated as all zeors, indicating not convergence
% in the following context.
bicluster = struct('data', param.file, 'exp', param.exp, 'n', 0, ...
    'gene', -ones(data.nFeat,1), 'array', -ones(data.nInst,1), ...
    'v', [], 'w', [], 'ID', zeros(initialization.repeat,1));
% iteration counter
maxIt = param.eval.maxIteration;
nIter = (maxIt+1)*ones(1, initialization.repeat);

tic

% find multiple biclusters
fprintf('\nStart!\n');
for n = 1 : initialization.repeat
    
    % Change 1, Ver1.0 -> Ver1.1
    param.gene = initialization.gene(:,1);
    initialization.gene(:,1) = [];
    param.array = initialization.array(:,1);
    initialization.array(:,1) = [];
    param.v = initialization.v(n);
    param.w = initialization.w(n);
    
    % find single bicluster
    it = 0;
    fprintf('%i, ', n);
    if mod(n, 20) == 0
        fprintf('\n');
    end
    
    while it < maxIt
        
        it = it + 1;
        
        backup_array = (param.array >= 0);

        if initialization.order == 1
            % 2. select genes
            param = SelectGene_BOA_1_1(data, param);
            % 3. select samples
            param = SelectSample_BOA_1_1(data, param);
        else
            % 3. select samples
            param = SelectSample_BOA_1_1(data, param);
            % 2. select genes
            param = SelectGene_BOA_1_1(data, param);
        end

        % 4. convergence conditions
        array = (param.array >= 0);
        if isempty(find(xor(array, backup_array), 1))
            nIter(n) = it;
            existing = true;
            for i = 1 : bicluster.n
                if isempty(find(xor(array, bicluster.array(:,i)>=0), 1))
                    % converge to an existing bicluster
                    bicluster.ID(n) = i;
                    existing = false;
                end
            end
            if existing
                % converge to a new bicluster
                bicluster.n = bicluster.n + 1;
                bicluster.gene(:,bicluster.n) = param.gene;
                bicluster.array(:,bicluster.n) = param.array;
                bicluster.v(bicluster.n) = param.v;
                bicluster.w(bicluster.n) = param.w;
                bicluster.ID(n) = bicluster.n;
            end
            break;
        end

    end
    
end
fprintf('\nFinished!\n');
param.eval.runningTime = toc;
% --------------------------------- Code ----------------------------------
% 
% ************************** Part 3 Experiments ***************************


% ************************** Part 4 Post-Process **************************
%
% ------------------------------- Documents -------------------------------
% Find unique biclusters, delete useless variables
% ------------------------------- Documents -------------------------------
% 
% --------------------------------- Code ----------------------------------

param.eval.noIteration = nIter;
param.eval.avgIteration = mean(param.eval.noIteration);
clear('n', 'it', 'backup_array', 'inter', 'array', 'maxIt', 'nIter');

initialization = rmfield(initialization, {'v', 'w', 'gene', 'array'});
param.init = initialization;
clear('initialization');

param = rmfield(param, {'gene', 'array', 'v', 'w'});
param.bicluster = bicluster;
clear('bicluster');

if ~exist([resultPath param.dataType '\'], 'dir')
    [success message] = mkdir([resultPath param.dataType]);
    if ~success
        clear('message', 'success');
        error(message);
    end
    clear('message', 'success');
end
save([resultPath param.dataType '\' param.exp], 'param');

clear('resultPath', 'i', 'existing', 'expNo');

display(['Number of biclusters: ' num2str(param.bicluster.n)]);
display(['Number of genes: [' num2str(min(param.bicluster.v)) ' ' num2str(max(param.bicluster.v)) ']']);
display(['Number of samples: [' num2str(min(param.bicluster.w)) ' ' num2str(max(param.bicluster.w)) ']']);

display('Script BOA_1_1 Finished!');

% --------------------------------- Code ----------------------------------
% 
% ************************** Part 4 Post-Process **************************
