# Supplementary material for: A bi-ordering approach to linking gene expression with clinical annotations in gastric cancer
Source: BMC Bioinformatics. 2010 Sep 23;11:477. doi: 10.1186/1471-2105-11-477 (PMC2949898; doi:10.1186/1471-2105-11-477)
Supplement: Additional file 2 — algorithm implementation. The file of "algorithms.zip" contains the Matlab source code files (.m) implementing the BOA algorithm. [file 1471-2105-11-477-S2.ZIP › algorithms/Init_BOA_1_0.m]

%
% Function: initialization = Init_BOA_1_0(data, param)
% Version:  1.0
% Usage:    initialize subsets of genes and samples
%
% Structure:
%   according to the parameter settings param.init.name
%   init.name: the initial file used
%   values:
%   (a) 'random': randomly select a subset of samples and a subset of genes
%       determined by fields of init.ratio and init.order
%   (b) name: specify any initialization file. In this case, the fields of
%       init.ratio and init.order are useless
%
% Input:
%   1. data: gene expression data
%   2. param: structure defined in script BOA_1_0.m
%
% Output:
%   1. initialization: structure defined as param.init in script BOA_1_0.m
%
% Functions referred:
%   non
%
% References:
%   non

function initialization = Init_BOA_1_0(data, param)

if ~isstr(param.init.name)
    error('illegal type of parameters');
end

switch param.init.name
    case 'random'
        % Initialize  param.repeat times
        % Each run of finding bicluster occupies a column
        switch param.init.order
            case 2
                % randomly initialize subsets of genes
                switch param.init.ratio(1)
                    case 0
                        % intialize subsets with every single gene
                        param.init.repeat = data.nFeat;
                        param.init.gene = -ones(data.nFeat, param.init.repeat);
                        param.init.array = -ones(data.nInst, param.init.repeat);
                        for i = 1 : data.nFeat
                            param.init.gene(i,i) = 1;
                        end
                        param.init.v = ones(1, param.init.repeat);
                    case 1
                        % intialize with entire gene set
                        param.init.repeat = 1;
                        param.init.gene = ones(data.nFeat, 1);
                        param.init.v = data.nFeat;
                    otherwise
                        % intialize with random subsets
                        param.init.gene = -ones(data.nFeat, param.init.repeat);
                        param.init.v = zeros(1, param.init.repeat);
                        for i = 1 : param.init.repeat
                            while param.init.v(i) == 0
                                r = random('uniform', 0, 1, data.nFeat, 1);
                                param.init.gene(r<=param.init.ratio(1), i) = 1;
                                param.init.v(i) = length(find(param.init.gene(:,i)>0));
                            end
                        end
                end
                param.init.array = -ones(data.nInst, param.init.repeat);
                param.init.w = zeros(1, param.init.repeat);

            case 1
                % randomly initialize subsets of samples
                switch param.init.ratio(2)
                    case 0
                        % intialize subsets with every single sample
                        param.init.repeat = data.nInst;
                        param.init.array = -ones(data.nInst, param.init.repeat);
                        for i = 1 : data.nInst
                            param.init.array(i,i) = 1;
                        end
                        param.init.w = ones(1, param.init.repeat);
                    case 1
                        % intialize with entire sample set
                        param.init.repeat = 1;
                        param.init.array = ones(data.nInst, 1);
                        param.init.w = data.nInst;
                    otherwise
                        % intialize with random subsets
                        param.init.array = -ones(data.nInst, param.init.repeat);
                        param.init.w = zeros(1, param.init.repeat);
                        for i = 1 : param.init.repeat
                            while param.init.w(i) == 0
                                r = random('uniform', 0, 1, data.nInst, 1);
                                param.init.array(r<=param.init.ratio(2), i) = 1;
                                param.init.w(i) = length(find(param.init.array(:,i)>0));
                            end
                        end
                end
                param.init.gene = -ones(data.nFeat, param.init.repeat);
                param.init.v = zeros(1, param.init.repeat);

            otherwise
                error('unknow type of selecting order');
        end


    otherwise
        % initialize using existing random vectors
        load(['../backup/' param.init.name]);

        if isfield(initialization, 'gene') && isfield(initialization, 'array')
            if isnumeric(initialization.gene) && isnumeric(initialization.array)
                if size(initialization.gene,1) == data.nFeat && ...
                        size(initialization.array, 1) == data.nInst && ...
                        size(initialization.gene,2) == size(initialization.array,2) && ...
                        size(initialization.gene,2) == initialization.repeat
                    param.init.v = [];
                    param.init.w = [];
                    param.init.order = initialization.order;
                    param.init.repeat = initialization.repeat;
                    param.init.gene = initialization.gene;
                    param.init.array = initialization.array;
                    for i = 1 : size(param.init.gene, 2);
                        param.init.v(i) = length(find(param.init.gene(:,i) >= 0));
                        param.init.w(i) = length(find(param.init.array(:,i) >= 0));
                    end
                    param.init.ratio = initialization.ratio;
                else
                    error('illegal sizes of initialization structure');
                end
            else
                error('unknown format of initialization');
            end
        else
            error('unknown structure of initialization');
        end
end

initialization = param.init;
