# Supplementary material for: A bi-ordering approach to linking gene expression with clinical annotations in gastric cancer
Source: BMC Bioinformatics. 2010 Sep 23;11:477. doi: 10.1186/1471-2105-11-477 (PMC2949898; doi:10.1186/1471-2105-11-477)
Supplement: Additional file 2 — algorithm implementation. The file of "algorithms.zip" contains the Matlab source code files (.m) implementing the BOA algorithm. [file 1471-2105-11-477-S2.ZIP › algorithms/SelectGene_BOA_1_1.m]

% 
% Function: param = SelectGene_BOA_1_1(data, param)
% Version:  1.1
% Usage:    compute scores for genes and select genes into bicluster
% 
% Structure:
%   1. Stage One: compute scores for genes
%   2. Stage Two: select genes into bicluster according to the score
%       generated in the Stage One
% 
% Input:
%   1. data: gene expression data
%   2. param: structure defined in script BOA_1_1.m
%   3. it: the number of current iteration
% 
% Output:
%   1. param: structure defined in script BOA_1_1.m
% 
% Functions referred:
%   none
% 
% References:
%   none
% 

function param = SelectGene_BOA_1_1(data, param)

% Iterations on genes
prob = zeros(data.nFeat, 2);
array = find(param.array >= 0);

% 1. Stage One:
% Compute scores or probabilities for genes
switch param.statistic
    % Try different statistics for gene scoring
    case 'sum'
        prob(:,1) = sum(data.FI.x(:, array), 2);
        mu = param.spec.mu * param.w;
        sigma = param.spec.sigma * sqrt(param.w);
    case 'mean'
        prob(:,1) = mean(data.FI.x(:, array), 2);
        mu = param.spec.mu;
        sigma = param.spec.sigma / sqrt(param.w);
    otherwise
        error('unknown type of statistic');
end


switch param.threshold.tail
    case 'left'
        param.gene = -prob(:,1);
    case 'right'
        param.gene = prob(:,1);
    case 'double'
        param.gene = abs(prob(:,1));
    otherwise
        error('unknown tail parameter');
end


% 2. Stage Two:
% Select genes into bicluster according to the probability generated in
% Stage One
switch param.threshold.method
% Try different schemes for gene selection
    case 'sqrt-std'
        % *************************** Documents ***************************
        % Modified: evening 16th Jun, 2008
        % This version is same to version2 except that there is not a
        % constraint of minimum significance level, since the minimum
        % significant level is pointless in most cases for large number of
        % genes. 
        % ---------------------------------------------------------
        % threshold = n*mu + alpha*sqrt(n)*sigma, where alpha is a
        % pre-defined constant param.threshold.cut(1) and n is the number
        % of samples in current set (param.w)
        % ---------------------------------------------------------
        % constraint: non
        % ---------------------------------------------------------
        % This version is used for all experiments after the evening 16th
        % Jun, 2008 
        % *************************** Documents ***************************
        %
        % ***************************** Code ******************************
        param.threshold.gene = mu + param.threshold.cut(1)*sigma;
        % ***************************** Code ******************************
        
        % A modified version with constraint of minimum significance
        % *************************** Documents ***************************
        % Modified: afternoon 13th Jun, 2008
        % ---------------------------------------------------------
        % constraint: the threshold is at least significant at
        % level of param.spec.alpha, calculated by:
        % norminv(1-param.spec.alpha, n*mu, sqrt(n)*sigma)
        % ---------------------------------------------------------
        % This version is used for all experiments from 13th Jun to
        % 16th Jun, 2008, including:
        % /results/bicluster/LN/
        % log2GC_cDNA_median_normalize_LN_test01~test22
        % However, the costraint (at least significant at param.spec.alpha is
        % pointless when param.threshold.cut is larger than
        % norminv(1-param.spec.alpha, n*mu, sqrt(n)*sigma)
        % *************************** Documents ***************************
        % 
        % ***************************** Code ******************************
        % param.threshold.gene = max(mu*param.w(1)+param.threshold.cut(1)*sigma*sqrt(param.w(1)), ...
        %     norminv(1-param.spec.alpha, mu*param.w(1), sigma*sqrt(param.w(1))));
        % ***************************** Code ******************************
        
        % Find all genes above the threshold
        index = (param.gene >= param.threshold.gene);
        % ******************** MINIMUM NUMBER OF GENES ********************
        % The constraint is used when the number of selected genes
        % is smaller than 21. In this case, the threshold changed
        % to another version below:
        % mu <- mean(param.gene), sigma <- std(param.gene)
        % ---------------------------------------------------------
        % threshold = norminv(1-param.spec.alpha, mu, sigma);
        % ---------------------------------------------------------
        % The mean and standard deviation become the values
        % estimated from the score of all genes.
        % ***************************** Code ******************************
        if sum(index) <= param.spec.min(1)
            param.threshold.gene = norminv(1-param.spec.alpha, mean(param.gene), std(param.gene));
        end
        % ***************************** Test ******************************
        % The test code is used to record how many times the special
        % case exists for each iteration in all random initializations
        % param.threshold.varGene(it) = param.threshold.varGene(it) + 1;
        % ***************************** Test ******************************
        % ***************************** Code ******************************
        
    case 'std'
        % 
        % *************************** Documents ***************************
        % mu <- n*mu; simga <- sqrt(n)*sigma
        % threshold = n*mu + alpha*n*sigma, where alpha is a pre-defined
        % constant param.threshold.cut(1) and n is the number of samples in
        % current set (param.w)
        % ---------------------------------------------------------
        % constraint: the threshold is at least significant at level of
        % param.spec.alpha, calculated by: 
        % norminv(1-param.spec.alpha, n*mu, sqrt(n)*sigma)
        % ---------------------------------------------------------
        % This version is used for all experiments before 13th, Jun, 2008
        % *************************** Documents ***************************
        % 
        % ***************************** Code ******************************
        param.threshold.gene = max(mu + param.threshold.cut(1)*sigma*sqrt(param.w), ...
            norminv(1-param.spec.alpha, mu, sigma));
        % ***************************** Code ******************************
        
        % Find all genes above the threshold
        index = (param.gene >= param.threshold.gene);
        % ******************** MINIMUM NUMBER OF GENES ********************
        % Same to 'sqrt-std'
        if sum(index) <= param.spec.min(1)
            param.threshold.gene = norminv(1-param.spec.alpha, mean(param.gene), std(param.gene));
        end

    otherwise
        error('unknown type of statistic');
end

% Update bicluster information
index = find(param.gene >= param.threshold.gene);
param.v = length(index);
if strcmp(param.statistic, 'ttest2') || strcmp(param.statistic, 'ANOVA')
    param.gcluster(setdiff(1:data.nFeat, index)) = 0;
end
param.gene = param.gene - param.threshold.gene;
