# Supplementary material for: A bi-ordering approach to linking gene expression with clinical annotations in gastric cancer
Source: BMC Bioinformatics. 2010 Sep 23;11:477. doi: 10.1186/1471-2105-11-477 (PMC2949898; doi:10.1186/1471-2105-11-477)
Supplement: Additional file 2 — algorithm implementation. The file of "algorithms.zip" contains the Matlab source code files (.m) implementing the BOA algorithm. [file 1471-2105-11-477-S2.ZIP › algorithms/SelectSample_BOA_1_1.m]

% 
% Function: param = SelectSample_BOA_1_1(data, param)
% Version:  1.1
% Usage:    compute scores for samples and select samples into bicluster
% 
% Structure:
%   1. Stage One: compute scores for samples
%   2. Stage Two: select samples into bicluster according to the score
%       generated in the Stage One
% 
% Input:
%   1. data: gene expression data
%   2. param: structure defined in script BOA_1_1.m
%   3. it: the number of current iteration
% 
% Output:
%   1. param: structure defined in script BOA_1_1.m
% 
% Functions referred:
%   none
% 
% References:
%   none
% 

function param = SelectSample_BOA_1_1(data, param)

% Iterations on arrays
prob = zeros(data.nInst, 2);
gene = find(param.gene >= 0);

% 1. Stage One:
% Compute scores or probabilities for genes
switch param.statistic
    % Try different statistics for gene scoring
    case 'sum'
        prob(:,1) = sum(data.FI.x(gene, :), 1);
        mu = param.spec.mu * param.v;
        sigma = param.spec.sigma * sqrt(param.v);
    case 'mean'
        prob(:,1) = mean(data.FI.x(gene, :), 1);
        mu = param.spec.mu;
        sigma = param.spec.sigma / sqrt(param.v);
    otherwise
        error('unknown type of statistic')
end

switch param.threshold.tail
    case 'left'
        param.array = -prob(:,1);
    case 'right'
        param.array = prob(:,1);
    case 'double'
        param.array = abs(prob(:,1));
    otherwise
        error('unknown tail parameter');
end

% 2. Stage Two:
% Select genes into bicluster according to the probability generated in
% Stage One
switch param.threshold.method
% Try different schemes for gene selection
    case 'sqrt-std'
        % *************************** Documents ***************************
        % mu <- n*mu; simga <- sqrt(n)*sigma
        % threshold = n*mu + beta*sqrt(n)*sigma, where beta is a
        % pre-defined constant param.threshold.cut(2) and n is the number
        % of genes in current set (param.v) 
        % ---------------------------------------------------------
        % constraint: no constraint
        % ---------------------------------------------------------
        % This version is used for all experiments after afternoon, 13th
        % Jun, 2008 
        % *************************** Documents ***************************
        %
        % ***************************** Code ******************************
        param.threshold.array = mu + param.threshold.cut(2)*sigma;
        % ***************************** Code ******************************
        
        % Find all samples above the threshold
        index = (param.array >= param.threshold.array);
        % ******************* MINIMUM NUMBER OF SAMPLES *******************
        % The constraint is used when the number of selected samples is
        % smaller than 4. In this case, the threshold changed to another
        % version below: 
        % mu <- mean(param.array), sigma <- std(param.array)
        % ---------------------------------------------------------
        % threshold = norminv(1-param.spec.alpha, mu, sigma);
        % ---------------------------------------------------------
        % The mean and standard deviation become the values estimated from
        % the score of all genes. 
        % ***************************** Code ******************************
        if sum(index) <= param.spec.min(2)
            param.threshold.array = norminv(1-param.spec.alpha, mean(param.array), std(param.array));
        end
        % ***************************** Test ******************************
        % The test code is used to record how many times the special case
        % exists for each iteration in all random initializations
        % param.threshold.varSample(it) = param.threshold.varSample(it) + 1;
        % ***************************** Test ******************************
        % ***************************** Code ******************************

    case 'std'
        % *************************** Documents ***************************
        % mu <- n*mu; simga <- sqrt(n)*sigma
        % threshold = n*mu + beta*n*sigma, where beta is a
        % pre-defined constant param.threshold.cut(2) and n is the
        % number of genes in current set (param.v)
        % ---------------------------------------------------------
        % constraint: no constraint
        % ---------------------------------------------------------
        % This version is used for all experiments before 13th, Jun, 2008
        % *************************** Documents ***************************
        %
        % ***************************** Code ******************************
        param.threshold.array = mu + param.threshold.cut(2)*sigma*sqrt(param.v);
        % ***************************** Code ******************************
        
        % Find all samples above the threshold
        index = (param.array >= param.threshold.array);
        % ******************* MINIMUM NUMBER OF SAMPLES *******************
        % The same to 'sqrt-std'
        if sum(index) <= param.spec.min(2)
            param.threshold.array = norminv(1-param.spec.alpha, mean(param.array), std(param.array));
        end
        
    otherwise
        error('unknown type of algorithm');
end

% Stage 3:
% Update bicluster information

index = find(param.array(:,1) >= param.threshold.array);
param.w = length(index);
param.array = param.array - param.threshold.array;
